# Supplementary material for: An innovative cardiac rehabilitation based on the power–force–velocity profile to further improve cardiorespiratory capacities in coronary artery disease patients: CITIUS study
Source: Eur Heart J Open. 2025 Apr 22;5(3):oeaf036. doi: 10.1093/ehjopen/oeaf036 (PMC12152306; doi:10.1093/ehjopen/oeaf036)
Supplement: oeaf036_Supplementary_Data [file oeaf036_supplementary_data.zip]

Archive with 4 entries (4 files):
- Figure_S1.tif
- Supplementary_Material_Online_S1.docx
- Supplementary_Material_Online_S2.docx
- Table_S1.docx
